# Supplementary material for: Whole Genome Sequencing of Familial Non-Medullary Thyroid Cancer Identifies Germline Alterations in MAPK/ERK and PI3K/AKT Signaling Pathways
Source: Biomolecules. 2019 Oct 13;9(10):605. doi: 10.3390/biom9100605 (PMC6843654; doi:10.3390/biom9100605)
Supplement: Supplementary file 1 [file biomolecules-09-00605-s001.zip]

Archive with 3 entries (3 files):
- Figure S1 Variant Distribution.pdf
- Table S1 Ingenuity Pathway Analysis Results.xls
- Table S2 Gene List from Top 20 Canonical Pathways.pdf
